# Supplementary material for: Electric field and air ion exposures near high voltage overhead power lines and adult cancers: a case control study across England and Wales
Source: Int J Epidemiol. 2020 Apr 15;49(Suppl 1):i57–66. doi: 10.1093/ije/dyz275 (PMC7158064; doi:10.1093/ije/dyz275)
Supplement: dyz275_Supplementary_Data [file dyz275_supplementary_data.zip]

Archive with 3 entries (2 files):
- dyz275-Suppl_Data/
- dyz275-Suppl_Data/ije-2019-06-0783-File004.docx
- dyz275-Suppl_Data/ije-2019-06-0783-File005.docx
